# Supplementary material for: Phytochemical Elucidation and Effect of Maesa indica (Roxb.) Sweet on Alleviation of Potassium Dichromate-Induced Pulmonary Damage in Rats
Source: Plants (Basel). 2024 Jan 23;13(3):338. doi: 10.3390/plants13030338 (PMC10857331; doi:10.3390/plants13030338)
Supplement: Supplementary file 1 [file plants-13-00338-s001.zip]

Archive with 1 entries (1 files):
- plants-2788055-supplementary.pdf
